# Supplementary material for: Synthesis and Characterization of Magnetic Drug Carriers Modified with Tb3+ Ions
Source: Nanomaterials (Basel). 2022 Feb 26;12(5):795. doi: 10.3390/nano12050795 (PMC8912105; doi:10.3390/nano12050795)
Supplement: Supplementary file 1 [file nanomaterials-12-00795-s001.zip]

Archive with 1 entries (1 files):
- nanomaterials-1553571-supplementary.pdf
